# Supplementary material for: Characterization of the Mechanism of Action of Serratia rubidaea Mar61-01 against Botrytis cinerea in Strawberries
Source: Plants (Basel). 2022 Dec 29;12(1):154. doi: 10.3390/plants12010154 (PMC9823761; doi:10.3390/plants12010154)
Supplement: Supplementary file 1 [file plants-12-00154-s001.zip]

Archive with 1 entries (1 files):
- plants-2075738-supplementary.pdf
